# Supplementary material for: Negative mpMRI Rules Out Extra-Prostatic Extension in Prostate Cancer before Robot-Assisted Radical Prostatectomy
Source: Diagnostics (Basel). 2022 Apr 23;12(5):1057. doi: 10.3390/diagnostics12051057 (PMC9139507; doi:10.3390/diagnostics12051057)
Supplement: Supplementary file 1 [file diagnostics-12-01057-s001.zip]

Archive with 2 entries (2 files):
- diagnostics-1562897-Supplementary File S1.pdf
- diagnostics-1562897-supplementary.pdf
